# Supplementary material for: Prognostic impact of pretherapeutic gamma-glutamyltransferase on patients with nasopharyngeal carcinoma
Source: PLoS One. 2017 Feb 27;12(2):e0172345. doi: 10.1371/journal.pone.0172345 (PMC5328260; doi:10.1371/journal.pone.0172345)
Supplement: S1 Dataset — (XLSX) [file pone.0172345.s001.xlsx]

## Sheet: Sheet1
Number	sex	age	pathology	Tstage	Nstage	Mstage	TNMstage	chemotherapy	Radiotherapy	GGTgroup	GGT	Relapse	Progress	Metastase	Death	OS	PFS	LRRFS	DMFS
1	1	47	2	2	1	0	2	1	0	1	15	0	0	0	0	52	52	52	52
2	1	44	2	3	2	0	3	1	1	1	24	1	1	0	1	26	8	8	26
3	1	51	3	3	1	0	3	1	1	1	24	0	0	0	0	30	30	30	30
4	1	57	2	2	1	0	2	1	1	1	22	0	0	0	0	13	13	13	13
5	1	49	3	3	2	0	3	1	1	1	27	0	0	0	0	25	25	25	25
6	1	42	2	2	1	0	2	1	1	1	11	1	1	1	1	27	6	6	13
7	1	44	2	2	2	0	3	1	1	1	29	0	0	0	0	17	17	17	17
8	2	35	2	4	1	0	4	1	1	2	85	0	0	0	0	15	15	15	15
9	1	32	2	3	2	0	3	1	0	2	39	0	0	0	0	18	18	18	18
10	1	41	2	4	2	0	4	1	0	2	37	0	0	0	0	61	61	61	61
11	2	60	3	2	1	0	2	1	1	1	17	0	0	0	0	22	22	22	22
12	1	63	3	3	1	0	3	1	1	1	16	0	0	0	0	65	65	65	65
13	1	42	3	3	2	0	3	1	1	2	93	1	1	0	0	54	6	6	54
14	2	47	2	2	1	0	2	0	0	2	72	1	1	0	0	56	9	9	56
15	1	42	3	3	2	0	3	1	1	1	16	1	1	1	1	35	4	4	17
16	1	27	2	3	1	0	3	1	1	1	21	0	0	0	0	14	14	14	14
17	1	36	2	2	2	0	3	1	0	1	24	0	0	0	0	63	63	63	63
18	1	32	3	4	1	0	4	1	1	1	16	1	1	0	0	53	5	5	53
19	1	56	3	4	2	0	4	1	1	1	15	1	1	1	1	34	5	5	16
20	1	50	2	2	1	0	2	1	1	2	66	0	0	0	0	52	52	52	52
21	2	55	2	4	1	0	4	1	1	1	14	0	0	0	0	51	51	51	51
22	1	48	3	4	3	0	4	1	1	1	32	1	1	1	1	36	7	7	20
23	2	33	3	2	0	0	2	0	1	1	18	0	0	0	0	51	51	51	51
24	1	31	3	2	3	0	4	1	1	2	39	1	1	1	1	41	10	10	26
25	2	46	3	3	1	0	3	1	1	1	22	0	0	0	0	51	51	51	51
26	1	39	2	3	1	0	3	1	1	1	12	0	0	0	0	50	50	50	50
27	2	37	2	2	1	0	2	1	0	1	24	0	0	0	0	48	48	48	48
28	2	34	3	3	0	0	3	1	1	1	22	0	0	0	0	50	50	50	50
29	2	26	3	2	1	0	2	1	1	2	86	0	0	0	0	50	50	50	50
30	1	33	3	2	1	0	2	1	1	1	32	0	0	0	0	43	43	43	43
31	1	33	2	3	1	0	3	1	1	1	33	0	0	0	0	49	49	49	49
32	1	46	3	4	2	0	4	1	1	1	22	1	1	0	1	11	2	2	11
33	1	58	2	2	1	0	2	1	0	1	17	0	0	0	0	47	47	47	47
34	1	39	2	2	1	0	2	1	1	2	82	0	0	0	0	50	50	50	50
35	1	47	2	2	2	0	3	1	1	1	33	0	0	0	0	49	49	49	49
36	1	74	2	4	0	0	4	1	1	1	26	1	1	0	0	46	29	29	46
37	1	30	3	4	1	0	4	1	1	1	25	0	0	0	0	49	49	49	49
38	1	42	2	2	1	0	2	1	1	1	14	0	0	0	0	49	49	49	49
39	1	33	3	1	1	0	2	1	1	1	34	0	0	0	0	49	49	49	49
40	1	43	2	2	3	0	4	1	1	1	18	1	1	1	1	41	7	7	24
41	2	55	3	1	0	0	1	0	1	1	20	0	0	0	0	48	48	48	48
42	2	41	2	2	1	0	2	1	1	1	15	0	0	0	0	48	48	48	48
43	2	48	2	4	1	0	4	1	1	2	75	1	1	0	0	51	6	6	51
44	1	44	3	4	1	0	4	1	1	2	39	1	1	1	1	28	4	4	11
45	1	63	2	2	1	0	2	1	0	1	18	0	0	0	0	38	38	38	38
46	2	39	2	2	1	0	2	1	0	1	14	0	0	0	0	48	48	48	48
47	1	35	2	1	1	0	2	1	1	1	27	0	0	0	0	45	45	45	45
48	2	40	3	2	1	0	2	1	1	1	15	0	0	0	0	47	47	47	47
49	1	31	3	2	2	0	3	1	1	1	32	0	0	0	0	48	48	48	48
50	1	29	3	2	1	0	2	1	1	1	21	0	0	0	0	47	47	47	47
51	1	51	2	2	2	0	3	1	1	1	30	0	0	0	0	47	47	47	47
52	1	29	3	2	1	0	2	1	1	1	14	0	0	0	0	40	40	40	40
53	1	34	2	2	2	0	3	1	0	2	60	1	1	1	1	33	6	6	17
54	1	33	3	4	1	0	4	1	1	1	26	0	0	0	0	41	41	41	41
55	1	55	2	3	1	0	3	1	0	1	33	1	1	0	0	46	15	15	46
56	2	31	3	3	1	0	3	1	1	1	15	1	1	1	1	35	10	10	18
57	2	43	3	3	2	0	3	1	1	2	72	1	1	1	1	39	6	6	24
58	1	61	2	4	1	0	4	1	1	1	23	1	1	1	1	30	3	3	13
59	2	68	3	3	1	0	3	1	1	2	92	0	0	0	0	37	37	37	37
60	1	55	2	3	1	0	3	1	1	1	28	0	0	0	0	46	46	46	46
61	1	50	3	1	1	0	2	0	1	2	80	0	0	0	0	36	36	36	36
62	1	63	3	2	2	0	3	1	0	1	32	0	0	0	0	34	34	34	34
63	1	48	3	1	3	0	4	1	1	2	76	1	1	0	0	45	11	11	45
64	1	49	3	3	2	0	3	1	1	1	27	1	1	1	1	39	13	13	23
65	1	53	2	3	2	0	3	1	1	1	34	0	0	0	0	45	45	45	45
66	1	45	2	3	2	0	3	1	1	1	25	1	1	1	1	37	8	8	22
67	1	34	2	2	1	0	2	1	1	2	35	1	1	0	1	30	8	8	30
68	2	48	3	3	0	0	3	1	1	2	121	0	0	0	0	19	19	19	19
69	1	44	2	4	2	0	4	1	1	2	73	1	1	1	1	31	3	3	16
70	1	57	3	3	2	0	3	1	1	2	56	0	0	0	0	43	43	43	43
71	1	43	3	3	2	0	3	1	1	2	68	0	0	0	0	43	43	43	43
72	1	21	2	4	2	0	4	1	1	2	35	1	1	1	1	29	4	4	15
73	1	50	2	3	1	0	3	1	1	2	66	0	0	0	0	42	42	42	42
74	1	50	3	4	2	0	4	1	1	2	37	1	1	1	1	36	7	7	17
75	1	41	3	2	2	0	3	1	1	1	24	1	1	0	1	35	12	12	35
76	1	47	2	3	3	0	4	1	1	2	116	1	1	1	1	33	6	6	16
77	1	56	2	4	2	0	4	1	1	1	25	0	0	0	0	42	42	42	42
78	1	57	2	4	2	0	4	1	1	2	62	1	1	0	1	20	2	2	20
79	2	30	3	2	1	0	2	1	1	2	106	0	0	0	0	37	37	37	37
80	1	44	2	1	0	0	1	0	1	1	24	0	0	0	0	41	41	41	41
81	1	58	3	3	2	0	3	1	1	1	33	0	0	0	0	41	41	41	41
82	2	28	3	3	1	0	3	1	1	1	14	0	0	0	0	41	41	41	41
83	1	35	3	3	3	0	4	1	1	2	64	1	1	1	1	27	4	4	12
84	1	35	3	3	2	0	3	1	1	2	37	1	1	1	1	32	8	8	22
85	1	51	2	2	2	0	3	1	0	2	36	0	0	0	0	40	40	40	40
86	1	63	2	3	1	0	3	1	1	1	16	0	0	0	0	40	40	40	40
87	1	48	2	3	2	0	3	1	1	2	96	0	0	0	0	37	37	37	37
88	1	56	2	2	0	0	2	0	1	1	34	0	0	0	0	39	39	39	39
89	2	42	2	2	1	0	2	0	1	1	14	0	0	0	0	39	39	39	39
90	1	47	2	2	2	0	3	1	1	1	21	0	0	0	0	35	35	35	35
91	2	58	3	3	2	0	3	1	1	1	16	0	0	0	0	39	39	39	39
92	2	41	2	4	2	0	4	1	1	2	102	0	1	1	1	17	7	17	7
93	1	68	3	3	2	0	3	1	1	2	38	0	0	0	0	42	42	42	42
94	1	67	2	2	2	0	3	1	1	1	31	0	0	0	0	21	21	21	21
95	1	49	2	3	3	0	4	1	1	1	16	0	0	0	0	37	37	37	37
96	1	37	3	2	3	0	4	1	1	2	60	0	1	1	1	27	13	27	13
97	1	43	2	2	1	0	2	1	1	1	26	0	0	0	0	38	38	38	38
98	2	50	2	4	0	0	4	1	1	1	13	0	0	0	0	38	38	38	38
99	1	59	2	2	1	0	2	0	1	1	29	0	0	0	0	30	30	30	30
100	1	65	3	3	2	0	3	1	1	1	28	0	0	0	0	38	38	38	38
101	2	33	2	2	3	0	4	1	1	2	37	0	0	0	0	35	35	35	35
102	1	46	3	2	3	0	4	1	1	1	28	0	0	0	0	37	37	37	37
103	1	54	2	2	2	0	3	1	1	2	41	0	0	0	0	24	24	24	24
104	1	41	3	1	0	0	1	0	1	2	40	0	0	0	0	37	37	37	37
105	1	45	3	3	1	0	3	1	1	1	27	1	1	0	1	26	8	8	26
106	1	50	3	2	2	0	3	1	1	1	15	0	0	0	0	28	28	28	28
107	1	62	3	4	2	0	4	1	1	2	86	1	1	1	1	34	5	5	20
108	1	44	3	2	2	0	3	1	1	2	36	0	0	0	0	27	27	27	27
109	2	34	3	4	1	0	4	1	1	1	16	0	0	0	0	37	37	37	37
110	1	55	2	2	3	0	4	1	1	1	33	0	0	0	0	19	19	19	19
111	2	67	2	4	3	0	4	1	1	2	90	1	1	1	1	23	4	4	8
112	1	56	2	2	1	0	2	0	1	1	27	0	0	0	0	22	22	22	22
113	1	49	2	3	0	0	3	1	1	1	16	1	1	0	1	31	13	13	31
114	1	50	2	3	0	0	3	1	1	1	18	0	0	0	0	33	33	33	33
115	2	50	3	3	2	0	3	1	1	1	31	0	0	0	0	35	35	35	35
116	1	52	2	3	2	0	3	1	1	2	86	0	0	0	0	35	35	35	35
117	1	37	2	3	2	0	3	1	1	1	29	0	0	0	0	34	34	34	34
118	1	57	2	3	2	0	3	1	1	1	33	1	1	0	1	30	8	8	30
119	1	37	2	4	3	0	4	1	1	1	27	1	1	1	1	30	4	4	13
120	1	57	2	4	1	0	4	1	1	2	82	1	1	0	1	25	4	4	25
121	1	70	2	4	1	0	4	1	1	1	21	0	0	0	0	25	25	25	25
122	1	58	2	2	2	0	3	1	1	1	28	0	0	0	0	26	26	26	26
123	2	39	3	2	1	0	2	1	1	1	11	1	1	0	1	31	9	9	31
124	2	57	3	4	2	0	4	1	1	2	63	1	1	0	1	30	4	4	30
125	1	62	2	3	2	0	3	1	1	1	26	0	0	0	0	33	33	33	33
126	1	56	3	2	1	0	2	0	1	2	38	0	0	0	0	33	33	33	33
127	1	49	2	2	2	0	3	1	1	1	24	0	0	0	0	32	32	32	32
128	1	22	3	4	2	0	4	1	1	2	81	0	0	0	0	11	11	11	11
129	1	56	3	4	2	0	4	1	0	1	34	0	0	0	0	20	20	20	20
130	1	41	3	2	2	0	3	1	1	1	10	0	0	0	0	32	32	32	32
131	1	43	3	2	2	0	3	1	1	1	15	0	0	0	0	26	26	26	26
132	1	34	3	2	2	0	3	1	0	2	41	0	0	0	0	32	32	32	32
133	1	55	3	2	2	0	3	1	1	2	77	0	0	0	0	12	12	12	12
134	2	54	3	2	3	0	4	1	1	2	96	0	0	0	0	32	32	32	32
135	1	48	2	3	3	0	4	1	0	1	22	0	0	0	0	29	29	29	29
136	1	41	3	2	1	0	2	1	1	1	15	0	0	0	0	32	32	32	32
137	1	62	2	2	3	0	4	1	1	1	29	0	0	0	0	32	32	32	32
138	2	45	2	2	1	0	2	1	0	1	27	0	0	0	0	32	32	32	32
139	1	47	2	4	3	0	4	1	1	1	21	1	1	0	1	20	7	7	20
140	1	41	2	2	1	0	2	1	1	2	45	0	0	0	0	25	25	25	25
141	2	43	3	2	1	0	2	1	1	2	35	0	0	0	0	29	29	29	29
142	2	46	2	2	0	0	2	0	1	2	100	1	1	0	1	22	3	3	22
143	1	59	3	3	1	0	3	1	0	2	70	0	0	0	0	17	17	17	17
144	2	55	3	2	2	0	3	1	1	1	17	0	0	0	0	14	14	14	14
145	2	28	3	3	2	0	3	1	1	2	82	0	0	0	0	30	30	30	30
146	2	48	3	3	2	0	3	1	1	2	87	1	1	1	1	28	6	6	14
147	1	46	2	3	1	0	3	1	1	1	24	1	1	1	1	33	9	9	19
148	1	43	3	3	2	0	3	1	1	2	41	0	0	0	0	32	32	32	32
149	1	62	2	4	1	0	4	1	1	1	14	1	1	0	1	21	4	4	21
150	1	66	2	4	1	0	4	1	1	1	32	0	0	0	0	21	21	21	21
151	1	61	3	2	2	0	3	1	1	2	66	1	1	0	0	29	13	13	29
152	2	39	3	3	2	0	3	1	1	1	19	0	0	0	0	29	29	29	29
153	1	66	3	2	1	0	2	1	1	1	28	0	0	0	0	29	29	29	29
154	1	32	2	4	2	0	4	1	1	1	21	0	0	0	0	29	29	29	29
155	1	46	2	3	2	0	3	1	1	2	57	1	1	0	1	24	9	9	24
156	1	52	3	4	2	0	4	1	1	1	29	0	0	0	0	28	28	28	28
157	2	18	3	3	2	0	3	1	1	1	12	0	0	0	0	27	27	27	27
158	2	56	2	2	3	0	4	1	1	1	10	0	0	0	0	27	27	27	27
159	2	49	2	2	2	0	3	1	0	2	37	0	0	0	0	27	27	27	27
160	1	44	3	4	3	0	4	1	1	2	216	1	1	1	1	29	5	5	15
161	1	64	3	3	2	0	3	1	1	1	23	0	0	0	0	27	27	27	27
162	1	64	3	3	2	0	3	1	1	1	28	0	0	0	0	27	27	27	27
163	1	58	2	4	1	0	4	1	0	1	18	0	0	0	0	28	28	28	28
164	2	50	3	4	1	0	4	1	1	1	20	0	0	0	0	27	27	27	27
165	1	57	3	3	2	0	3	1	1	1	16	0	0	0	0	30	30	30	30
166	1	57	2	4	3	0	4	1	1	2	79	1	1	1	1	20	2	2	11
167	1	42	3	3	1	0	3	1	1	1	23	0	0	0	0	23	23	23	23
168	1	39	3	4	2	0	4	1	1	1	15	0	0	0	0	26	26	26	26
169	1	71	2	2	0	0	2	0	1	1	34	0	0	0	0	26	26	26	26
170	1	30	3	3	2	0	3	1	1	1	26	1	1	1	1	27	9	9	19
171	2	31	3	3	2	0	3	1	1	1	8	0	0	0	0	8	8	8	8
172	1	51	2	2	2	0	3	1	1	1	12	0	0	0	0	26	26	26	26
173	1	30	3	2	2	0	3	1	1	1	30	0	0	0	0	26	26	26	26
174	1	53	2	2	2	0	3	1	1	1	20	0	0	0	0	26	26	26	26
175	1	49	2	3	2	0	3	1	1	1	20	0	0	0	0	26	26	26	26
176	1	54	2	2	2	0	3	1	1	1	15	0	0	0	0	25	25	25	25
177	1	58	3	3	2	0	3	1	1	1	28	1	1	0	1	26	7	7	26
178	1	64	2	2	1	0	2	1	1	1	22	0	0	0	0	25	25	25	25
179	1	50	2	4	2	0	4	1	1	1	14	1	1	0	0	21	2	2	21
180	2	57	2	2	2	0	3	1	1	1	11	0	0	0	0	24	24	24	24
181	1	40	2	4	3	0	4	1	1	2	74	1	1	1	1	25	3	3	13
182	1	39	3	4	0	0	4	1	1	1	23	0	0	0	0	24	24	24	24
183	1	60	2	4	1	0	4	1	1	1	29	1	1	1	1	23	4	4	16
184	1	33	3	4	1	0	4	1	1	2	79	1	1	0	1	25	4	4	25
185	1	51	3	2	3	0	4	1	1	1	30	1	1	0	0	24	5	5	24
186	2	33	2	2	2	0	3	1	1	1	11	0	0	0	0	26	26	26	26
187	1	40	2	3	3	0	4	1	1	2	69	1	1	1	1	25	5	5	15
188	2	55	2	3	2	0	3	1	1	1	16	0	0	0	0	25	25	25	25
189	2	30	2	3	2	0	3	1	1	1	8	0	0	0	0	23	23	23	23
190	1	40	2	4	1	0	4	1	1	2	35	0	0	0	0	23	23	23	23
191	1	39	2	3	3	0	4	1	0	1	10	0	0	0	0	24	24	24	24
192	1	60	3	2	3	0	4	1	1	1	20	1	1	0	0	24	9	9	24
193	1	44	1	2	1	0	2	1	1	1	19	1	1	0	1	24	6	6	24
194	1	76	3	2	3	0	4	1	1	2	129	1	1	1	1	16	2	2	8
195	1	47	2	2	2	0	3	1	1	1	26	0	0	0	0	22	22	22	22
196	1	64	3	3	3	0	4	1	1	2	82	1	1	1	1	22	4	4	13
197	1	48	3	3	2	0	3	1	1	1	16	1	1	0	1	23	2	2	23
198	1	38	2	1	2	0	3	1	1	1	18	0	0	0	0	22	22	22	22
199	1	43	2	4	0	0	4	1	1	2	96	1	1	0	0	21	7	7	21
200	1	60	2	4	3	0	4	1	1	1	13	1	1	0	1	21	1	1	21
201	2	58	3	3	0	0	3	1	1	1	18	0	0	0	0	18	18	18	18
202	1	51	3	2	2	0	3	1	1	1	33	0	0	0	0	21	21	21	21
203	2	69	3	4	1	0	4	1	1	2	120	1	1	0	0	22	9	9	22
204	2	40	3	2	2	0	3	1	1	1	12	0	0	0	0	23	23	23	23
205	2	45	2	3	2	0	3	1	1	2	47	0	1	1	1	19	5	19	5
206	2	51	2	3	2	0	3	1	1	1	16	0	0	0	0	21	21	21	21
207	1	45	3	3	2	0	3	1	1	2	237	1	1	0	0	22	2	2	22
208	1	62	2	4	1	0	4	1	1	1	27	0	0	0	0	20	20	20	20
209	2	51	3	3	2	0	3	1	1	1	18	0	0	0	0	18	18	18	18
210	2	62	2	3	2	0	3	1	1	1	16	0	0	0	0	17	17	17	17
211	1	68	2	3	3	0	4	1	1	1	26	1	1	0	0	20	5	5	20
212	1	57	2	3	2	0	3	1	1	1	29	0	0	0	0	17	17	17	17
213	2	29	3	3	2	0	3	1	1	1	13	0	0	0	0	17	17	17	17
214	1	46	3	3	1	0	3	1	1	2	36	0	0	0	0	19	19	19	19
215	1	43	2	2	2	0	3	1	1	1	23	0	0	0	0	15	15	15	15
216	2	40	3	3	2	0	3	1	1	1	14	0	0	0	0	19	19	19	19
217	1	58	2	4	2	0	4	1	1	1	25	1	1	1	1	18	3	3	9
218	2	40	3	2	2	0	3	1	1	1	10	0	0	0	0	18	18	18	18
219	2	44	2	4	2	0	4	1	1	2	89	1	1	0	0	19	4	4	19
220	1	50	3	4	2	0	4	1	1	2	51	1	1	1	1	18	6	6	12
221	1	60	2	2	2	0	3	1	1	1	23	0	0	0	0	14	14	14	14
222	1	44	2	2	2	0	3	1	1	2	48	0	0	0	0	19	19	19	19
